# Supplementary material for: Exploring Determinants of Health-Related Quality of Life in Emerging Adults with Type 1 Diabetes Mellitus: A Cross-Sectional Analysis
Source: Nutrients. 2024 Jun 28;16(13):2059. doi: 10.3390/nu16132059 (PMC11243684; doi:10.3390/nu16132059)
Supplement: Supplementary file 1 [file nutrients-16-02059-s001.zip]

Archive with 2 entries (2 files):
- Supplementary material 1 Rev_.pdf
- Supplementary material 2 Rev_.pdf
